# Supplementary material for: From Mouth to Brain: Distinct Supragingival Plaque Microbiota Composition in Cerebral Palsy Children With Caries
Source: Front Cell Infect Microbiol. 2022 Apr 11;12:814473. doi: 10.3389/fcimb.2022.814473 (PMC9037539; doi:10.3389/fcimb.2022.814473)
Supplement: Supplementary Table 1 — Dominant bacteria with significant difference in abundance between CPCS and NCPCS (%). [file Table_1.xlsx]

## Sheet: Sheet1
Supplementary Table 1. Dominant bacteria with significant difference in abundance between CPCS and NCPCS (%).
Comparison		Name	CPCS		NCPCS		Enriched	p-value	FDR
			Mean	SD	Mean	SD
CPCS vs NCPCS	Genus level	Prevotella	21.6572	9.32349	4.66197	4.47598	S	<0.001	<0.001
		Fusobacterium	14.7658	6.63713	8.9827	7.25763	S	0.00352631	0.006112
		Porphyromonas	5.30745	6.65136	1.6017	1.66377	S	0.0011209	0.002082
		Saccharibacteria	3.43815	2.28264	2.02978	2.126	S	0.00996313	0.014391
		Catonella	2.83567	2.44475	0.598223	0.77576	S	<0.001	<0.001
		Alloprevotella	2.43246	1.89225	1.12061	4.22316	S	<0.001	<0.001
		Streptobacillus	1.6027	2.0156	0.081608	0.115461	S	<0.001	<0.001
		Parvimonas	1.47192	0.991711	0.295155	0.298095	S	<0.001	<0.001
		Peptostreptococcaceae	1.17972	1.15822	0.255429	0.370283	S	<0.001	<0.001
		SR1	1.06444	1.71705	0.069216	0.087515	S	<0.001	<0.001
		Leptotrichia	5.66307	7.35194	13.1492	13.3219	B	0.00763203	0.011673
		Capnocytophaga	1.83039	1.69249	6.33531	8.45078	B	0.00666086	0.010824
		Gp1	0.004366	0.005859	2.79062	4.04196	B	0.0343772	0.047043
		Rothia	0.364935	0.833614	2.52772	2.33878	B	<0.001	<0.001
		Aquamicrobium	0.001601	0.002766	1.19956	1.46937	B	<0.001	<0.001
		Corynebacterium	0.376708	0.729206	1.06931	1.34716	B	0.00103445	0.002069
	Species level	Fusobacterium nucleatum	14.6023	6.64331	8.9664	7.25253	S	0.0040752	0.007078
		Prevotella intermedia	4.74397	4.40037	0.117717	0.161855	S	<0.001	<0.001
		Campylobacter rectus	4.43955	3.24299	2.82708	3.22496	S	0.028444	0.044698
		Catonella morbi	2.83567	2.44475	0.598223	0.77576	S	<0.001	<0.001
		Porphyromonas endodontalis	2.33395	3.98638	0.103121	0.106531	S	<0.001	<0.001
		Alloprevotella tannerae	2.20614	1.79523	1.08815	4.2164	S	<0.001	<0.001
		Parvimonas micra	1.47192	0.991711	0.295155	0.298095	S	<0.001	<0.001
		Streptobacillus moniliformis	1.41129	2.03593	0.040466	0.0864	S	<0.001	<0.001
		Porphyromonas canoris	1.33629	5.5564	0.026307	0.061924	S	0.000809428	0.001669
		Eubacterium yurii	1.17972	1.15822	0.255429	0.370283	S	<0.001	<0.001
		uncultured bacterium X112	1.06444	1.71705	0.069216	0.087515	S	<0.001	<0.001
		Leptotrichia buccalis	1.52728	1.87724	4.51035	4.40944	B	0.00209353	0.004064
		Capnocytophaga granulosa	0.571976	0.701295	3.05527	5.4767	B	<0.001	0.000836
		Actinomyces oris	0.791178	1.57992	2.8062	3.93689	B	0.00379174	0.006952
		Leptotrichia shahii	0.456918	1.10431	2.35964	3.60095	B	<0.001	<0.001
NCPCS: non-CP children with severe or extremely severe caries; CPCS: CP children with severe or extremely severe caries. SD: The standard deviation. FDR: False discovery rate.
