# Supplementary material for: From Mouth to Brain: Distinct Supragingival Plaque Microbiota Composition in Cerebral Palsy Children With Caries
Source: Front Cell Infect Microbiol. 2022 Apr 11;12:814473. doi: 10.3389/fcimb.2022.814473 (PMC9037539; doi:10.3389/fcimb.2022.814473)
Supplement: Supplementary Table 2 — Dominant bacteria with significant difference in abundance among CPCS, CPCM, and CPCF (%). [file Table_2.xlsx]

## Sheet: Sheet1
Supplementary Table 2. Dominant bacteria with significant difference in abundance among CPCS, CPCM, and CPCF (%).
Comparison		Name	CPCS		CPCM		CPCF		p-value	FDR
			Mean	SD	Mean	SD	Mean	SD
CPCS vs CPCM vs CPCF	Genus level	Prevotella	21.6572	9.32349	12.303	6.50456	11.0593	10.454	<0.001	0.001215
		Alloprevotella	2.43246	1.89225	1.27168	1.12836	0.682069	0.630357	<0.001	0.001215
		Streptobacillus	1.6027	2.0156	0.597142	0.956539	0.544377	0.340133	0.00934976	0.021816
		Campylobacter	8.75731	4.22428	16.9461	7.39516	14.7547	7.43654	0.00124346	0.004352
		Capnocytophaga	1.83039	1.69249	6.14692	4.30275	4.62775	3.37177	<0.001	0.001215
	Species level	Campylobacter rectus	4.43955	3.24299	10.2536	6.36555	11.2036	5.78939	<0.001	0.001178
		Porphyromonas catoniae	1.31015	1.37787	2.68428	1.89704	5.59887	3.77679	<0.001	<0.001
		Leptotrichia buccalis	1.52728	1.87724	4.12948	5.11982	5.55892	6.03224	0.00566409	0.012083
		Capnocytophaga granulosa	0.571976	0.701295	2.43414	2.08224	2.97738	2.74607	<0.001	<0.001
		TM7 phylum sp. oral clone EW055	0.807751	0.799161	1.05351	0.768394	1.58268	1.01207	0.00117047	0.004162
		Filifactor villosus	0.098559	0.152244	0.173994	0.330587	1.18742	2.88796	<0.001	0.000784
		Porphyromonas endodontalis	2.33395	3.98638	0.731727	1.3451	0.433521	0.234135	0.00364449	0.008971
		Alloprevotella tannerae	2.20614	1.79523	1.13712	1.07539	0.630942	0.581654	<0.001	0.001178
		Prevotella intermedia	4.74397	4.40037	1.90997	2.14565	2.14952	1.48463	0.00244604	0.007116
		Streptobacillus moniliformis	1.41129	2.03593	0.473073	0.961419	0.290914	0.14897	0.00236923	0.007116
CPCS: CP children with severe or extremely severe caries; CPCM: CP children with mild-to-moderate caries; CPCF: CP children without caries. SD: The standard deviation. FDR: False discovery rate.
